# Supplementary material for: Phylogenetic and Phylodynamic Analyses of HCV Strains Circulating among Patients Using Injectable Drugs in Central Italy
Source: Microorganisms. 2021 Jul 2;9(7):1432. doi: 10.3390/microorganisms9071432 (PMC8304011; doi:10.3390/microorganisms9071432)
Supplement: Supplementary file 1 [file microorganisms-09-01432-s001.zip]

Archive with 6 entries (6 files):
- Minosse et al_TableS1.pdf
- Minosse et al_TableS2.pdf
- Minosse et al_TableS3.pdf
- Minosse et al_TableS4.pdf
- Minosse et al_TableS5.pdf
- Minosse et al_TableS6.pdf
